# Supplementary material for: Cytoplasmic expression of C-MYC protein is associated with risk stratification of mantle cell lymphoma
Source: PeerJ. 2017 Jun 13;5:e3457. doi: 10.7717/peerj.3457 (PMC5472035; doi:10.7717/peerj.3457)
Supplement: Supplemental Information 1 [file peerj-05-3457-s001.xls]

## Sheet: MCL数 3-5据
			x109/L	IU/L
gender	age	location	WBC	LDH	ECOG value	SOX11	cytoplasmic MYC	nuclear MYC	P53	CD8TIL	PD-L1	Ki67	stage	B symptom	MIPI	risk stratification	response	treatment
male	69	nodal	9.32	293	0	0.3	+	0.1	0.4	120	-	0.7	3	no	5	intermediate risk	Unknown	Unknown
male	59	extra-nodal	12.29	312.8	0	0.3	++	0	0.02	100	-	0.8	3	no	5	intermediate risk	PR	CHOP
female	60	nodal	3.35	181.6	1	0.2	+	0	0.05	150	-	0.1	3	no	3	low risk	PD	CHOP
male	66	nodal	7.64	172.2	1	0.2	+	0	0	80	Unknown	0.1	4	no	4	intermediate risk	PD	RCHOP
female	57	nodal	6.78	271.8	2	0.2	++	0	0.1	120	+	0.25	3	yes	6	high risk	PR	CHOP
male	56	extra-nodal	7.74	201.9	0	0.05	+	0.05	0.2	120	Unknown	0.25	3	no	3	low risk	Unknown	Unknown
male	67	nodal	5.71	148	0	0.1	++	0	0.02	250	+	0.5	3	no	2	low risk	Unknown	Unknown
male	68	nodal	6.83	252.1	1	0.1	++	0	0	150	-	0.3	3	yes	5	intermediate risk	Unknown	Unknown
male	60	nodal	2.93	404.1	0	0.1	+	0.1	0.1	120	-	0.1	3	no	5	intermediate risk	PD	CHOP
male	67	nodal	4.16	1228	1	0	++	0.3	0.3	100	++	0.9	3	no	5	intermediate risk	PR	CHOP
female	21	extra-nodal	10.2	319.2	2	0	-	0.4	0.6	80	-	0.8	4	yes	6	high risk	PR	CHOP
female	78	nodal	4.93	455.6	1	0.1	+	0.02	0.2	80	-	0.6	3	yes	6	high risk	Unknown	Unknown
male	55	nodal	5.11	328	1	0.4	+	0.1	0.4	150	-	0.4	3	yes	3	low risk	PD	GDP
male	57	nodal	5.62	194.6	0	0.7	+	0	0.5	120	-	0.2	3	yes	2	low risk	PR	CHOPE
male	70	nodal	6.36	379.3	0	0.1	++	0.1	0.7	200	-	0.8	3	no	6	high risk	PR	RCHOP
male	52	nodal	9.45	315.2	1	0.3	++	0	0.4	120	-	0.5	4	yes	4	intermediate risk	PD	RCHOP
male	52	nodal	5.51	396.6	0	0.3	+	0.2	0.2	200	+	0.8	3	no	4	intermediate risk	Unknown	Unknown
male	49	nodal	7.77	128.5	0	0.1	-	0.05	0.2	120	-	0.25	3	no	1	low risk	CR	CHOPE
male	73	nodal	5.95	274.4	0	0.5	++	0	0.2	200	+	0.8	4	no	5	intermediate risk	PR	CHOP
female	59	nodal	6.81	233	0	0	++	0.4	0.3	200	-	0.7	3	no	3	low risk	PR	CHOP
female	62	extra-nodal	5.14	165	0	0	-	0.3	0.1	200	Unknown	0.6	2	yes	3	low risk	PR	CHOP
male	40	nodal	6.37	122.4	0	0.8	+	0.05	0.6	240	-	0.2	3	no	0	low risk	PD	CHOPE
male	68	nodal	5.71	148	2	0.2	+	0.05	0.2	200	+	0.35	2	yes	4	intermediate risk	Unknown	Unknown
male	63	nodal	3.72	187.3	0	0.5	++	0	0.2	200	Unknown	0.5	3	no	3	low risk	Unknown	Unknown
male	48	nodal	6.11	423.5	0	0.7	+	0.8	0.6	200	++	0.2	4	no	3	low risk	Unknown	Unknown
male	74	extra-nodal	5.28	185.2	0	0	+	0.02	0.01	120	+++	0.9	4	yes	4	intermediate risk	Unknown	Unknown
male	70	nodal	3.91	985	1	0.5	++	0.5	0.1	150	+	0.5	3	yes	6	high risk	Unknown	Unknown
male	50	extra-nodal	4.11	643	1	0	++	0.2	0.2	120	++	0.5	3	no	4	intermediate risk	PR	HPCVAD
male	48	nodal	9.87	157.3	0	0.5	-	0.2	0	100	Unknown	0.1	4	yes	1	low risk	Unknown	Unknown
male	72	extra-nodal	8.72	126	0	0.2	+	0.1	0	50	+	0.3	3	yes	4	intermediate risk	Unknown	Unknown
male	58	extra-nodal	5.18	467	0	0.2	+	0.02	0	120	+	0.35	4	no	4	intermediate risk	Unknown	Unknown
male	71	extra-nodal	4.32	299	0	0.1	+	0	0.1	150	Unknown	0.3	4	no	5	intermediate risk	Unknown	Unknown
male	52	extra-nodal	9.63	321.4	1	0.8	+	0.25	0.5	200	+	0.6	3	no	4	intermediate risk	CR	RCHOP
male	68	nodal	7.11	122	1	0.3	-	0.2	0.3	100	Unknown	0.3	4	yes	3	low risk	Unknown	Unknown
male	60	nodal	15.06	161	0	0.3	+	0.1	0	200	+	0.4	4	yes	5	intermediate risk	PR	RCHOP
male	58	nodal	7.05	734.5	0	0.9	+	0.05	0.1	120	+	0.3	3	no	5	intermediate risk	CR	RCHOP
female	66	nodal	5.75	542.3	0	0.5	+	0.2	Unknown	80	+	0.4	4	yes	5	intermediate risk	Unknown	Unknown
female	71	nodal	5.67	262.7	0	0	+	0	0	Unknown	+	0.1	4	yes	5	intermediate risk	Unknown	Unknown
male	53	nodal	11.52	287	1	0.9	-	0.2	0.02	50	+	0.3	3	yes	5	intermediate risk	PD	CHOP
male	60	nodal	10.23	867.9	0	0.6	++	0.3	0.05	30	Unknown	0.2	3	yes	7	high risk	Unknown	Unknown
male	57	nodal	7.74	465.2	0	0	++	0.5	0.5	100	+	0.2	4	yes	6	high risk	Unknown	Unknown
male	69	extra-nodal	10.47	205.4	0	0	-	0.4	0	180	-	0.1	4	yes	5	intermediate risk	Unknown	Unknown
male	46	nodal	8.82	233.4	0	0.3	-	0	0	200	+	0.1	4	no	2	low risk	PR	RCHOP
male	57	nodal	16.08	175	0	0.1	-	0.1	0	200	+	0.3	4	yes	5	intermediate risk	PR	RCHOP
male	55	nodal	8.7	369	0	0	+	0.1	0	50	+	0.9	4	yes	5	intermediate risk	PD	RCHOP
male	61	nodal	15.42	682.3	0	0.9	++	0.05	0.01	100	+	0.8	3	yes	8	high risk	Unknown	Unknown
male	60	nodal	9.54	590.2	0	0.3	++	0.01	0	100	+	0.4	3	yes	6	high risk	Unknown	Unknown
female	73	nodal	6.1	159.8	1	0.3	+	0.01	0	150	++	0.4	3	no	6	high risk	Unknown	Unknown
male	48	extra-nodal	4.36	224.3	1	0.9	-	0.05	0.2	200	+	0.3	3	yes	1	low risk	Unknown	Unknown
female	77	nodal	10.27	974.2	0	0.5	++	0	0.1	150	Unknown	0.1	3	no	10	high risk	Unknown	Unknown
male	53	nodal	6.44	186.1	0	0.9	+	0.05	0.3	200	+	0.3	4	no	4	intermediate risk	Unknown	Unknown
female	59	nodal	5.26	562.5	0	0.9	-	0.5	0	150	+	0.2	4	yes	4	intermediate risk	PR	RCHOP
male	59	nodal	14.3	231.9	0	0.5	-	0.1	0.5	200	+	0.3	4	no	4	intermediate risk	Unknown	Unknown
male	62	extra-nodal	6.53	156.6	0	0	-	0	0	70	+	0.4	4	yes	4	intermediate risk	Unknown	Unknown
male	66	nodal	9.88	154.6	0	0	-	0.3	0	50	Unknown	0.3	2	yes	3	low risk	Unknown	Unknown
male	71	extra-nodal	12.75	280.3	0	0.15	++	0	Unknown	40	Unknown	0.8	4	yes	9	high risk	PD	CHOP
male	87	extra-nodal	9.05	341.2	2	0.4	++	0.3	0.8	80	+	0.4	4	yes	8	high risk	Unknown	Unknown
male	47	nodal	5.03	122.5	0	0	-	0.3	Unknown	Unknown	Unknown	0.4	3	no	0	low risk	Unknown	Unknown
female	40	nodal	8.88	129.2	0	0.8	-	0.1	0	100	Unknown	0.2	4	yes	1	low risk	PR	CHOP
male	71	extra-nodal	5.98	187	0	0	-	0.1	0.3	30	Unknown	0.6	3	no	4	intermediate risk	PR	HPCVAD
male	66	extra-nodal	11.76	524.1	0	0	++	0.1	0.7	100	+	0.8	4	no	7	high risk	Unknown	Unknown
male	55	extra-nodal	9.64	148.2	0	0	-	0.3	0	180	+	0.25	4	yes	2	low risk	CR	RCHOP
male	49	nodal	16.19	341.5	0	0	+	0.2	0	150	Unknown	0.5	4	yes	5	intermediate risk	CR	HPCVAD
female	48	nodal	3.01	195.3	0	0.2	-	0	0	Unknown	Unknown	0.3	4	yes	1	low risk	PR	CHOP
